# Supplementary material for: Psychological Distress and Food Insecurity among International Students at a Hungarian University: A Post-Pandemic Survey
Source: Nutrients. 2024 Jan 12;16(2):241. doi: 10.3390/nu16020241 (PMC10820830; doi:10.3390/nu16020241)
Supplement: Supplementary file 1 [file nutrients-16-00241-s001.zip]

Archive with 1 entries (1 files):
- nutrients-2773654-supplementary.pdf
